# Supplementary material for: Functionalization of graphene using deep eutectic solvents
Source: Nanoscale Res Lett. 2015 Aug 12;10:324. doi: 10.1186/s11671-015-1004-2 (PMC4531886; doi:10.1186/s11671-015-1004-2)
Supplement: Additional file 2: Tables S1-S18. — Detected peaks form FTIR spectra for DESs and their individual components. [file 11671_2015_1004_MOESM2_ESM.xlsx]

## Sheet: 1
ChCl
		3220	3027	3006		2925		2855	2763	1482	1461		1413	1377	1349	1332		1275		1142		1084	1057		1012		952		892	865		717		629		529		465
Gly
	3290				2936		2880					1417					1326		1210		1109			1030		993		921			855		672		552		482
DES 1
	3300				2928		2878			1478			1415								1109	1083		1036			953	922			864				551		484
		N-H Stretch / O–H bond stretching	CH3 Asymmetric stretch / sp3 hybridized C–H bond stretching	CH3 Symmetric stretch				CH2 Asymmetric stretch	N-CH3 Symmetric stretch	CH2 bond bending																				C–N+ symmetric stretching
	O-H stretch				sp3 hybridized C–H bond stretching		sp3 hybridized C–H bond stretching					CH2 bond bending					O-H In-plane bend / C–O–H bond bending	C–O–H bond bending	C–O–H bond bending		C–O bond stretching in 1° alcohol			C-C-O Asymmetric stretch							C-C-O Symmetric stretch				O-H Out-of-plane bend

## Sheet: 2
ChCl
		3220	3027	3006		2925		2855	2763	1482	1461			1413	1377		1349	1332		1275			1142	1084		1057		1012	952	892		865		717	629		529		465
EG
	3290				2936		2880					1455	1417			1366			1326		1254	1205			1083		1032				882		861			612		515
DES 2
	3298		3028		2938		2872			1479				1415								1203	1135		1084		1036		952		882		863			596		510
		N-H Stretch / O–H bond stretching	CH3 Asymmetric stretch / sp3 hybridized C–H bond stretching	CH3 Symmetric stretch				CH2 Asymmetric stretch	N-CH3 Symmetric stretch	CH2 bond bending																						C–N+ symmetric stretching
	O-H stretch				sp3 hybridized C–H bond stretching		sp3 hybridized C–H bond stretching					CH2 bond bending							O-H In-plane bend / C–O–H bond bending	C–O–H bond bending	C–O–H bond bending	C–O–H bond bending			C–O bond stretching in 1° alcohol		C-C-O Asymmetric stretch				C-C-O Symmetric stretch					O-H Out-of-plane bend

## Sheet: 3
ChCl
		3220	3027	3006		2925		2855	2763	1482	1461		1413	1377			1349	1332	1275		1142		1084	1057		1012	952		892	865		717	629		529	465
DEG
	3341				2936		2874					1455			1352	1326				1231		1125			1051			922	892		811			615	529
DES 3
	3299				2922		2870			1478					1354	1323						1125			1054		953	921	890	867	811			608	515
		N-H Stretch / O–H bond stretching	CH3 Asymmetric stretch / sp3 hybridized C–H bond stretching	CH3 Symmetric stretch				CH2 Asymmetric stretch	N-CH3 Symmetric stretch	CH2 bond bending vibration																				C–N+ symmetric stretching vibration
	O-H stretch				sp3 hybridized C–H bond stretching vibration		sp3 hybridized C–H bond stretching vibration					CH2 bond bending				O-H In-plane bend / C–O–H bond bending	C–O–H bond bending	C–O–H bond bending	C–O–H bond bending	C–O–H bond bending		C–O bond stretching in 1° alcohol			C-C-O Asymmetric stretch				C-C-O Symmetric stretch					O-H Out-of-plane bend

## Sheet: 4
ChCl
		3220	3027	3006	2925		2855	2763	1482	1461		1413	1377		1349	1332			1275		1142			1084	1057	1012	952		892		865		717	629			529	465
TEG
	3392					2868					1454			1350			1325	1290		1246		1116	1058					933		885		829			574	531
DES 4
	3309					2868			1477					1351								1116	1060				952			885	868				574
		N-H Stretch / O–H bond stretching	CH3 Asymmetric stretch / sp3 hybridized C–H bond stretching	CH3 Symmetric stretch			CH2 Asymmetric stretch	N-CH3 Symmetric stretch	CH2 bond bending																						C–N+ symmetric stretching
	O-H stretch					sp3 hybridized C–H bond stretching					CH2 bond bending						O-H In-plane bend / C–O–H bond bending	C–O–H bond bending	C–O–H bond bending	C–O–H bond bending		C–O bond stretching in 1° alcohol	C-C-O Asymmetric stretch							C-C-O Symmetric stretch					O-H Out-of-plane bend

## Sheet: 5
ChCl
				3220	3027	3006	2925	2855		2763			1482	1461		1413	1377	1349	1332	1275		1142	1084	1057		1012		952	892	865			717		629			529	465
Urea
	3428	3330	3255						2813		1675	1589			1457						1150				1047		1004				827	787		716		570	555
DES 5
		3314		3186							1660	1606	1477		1434						1166	1136	1084	1057		1005	1005	952		865		787				577		529
	Asymmetric NH2 strech			N-H Stretch / O–H bond stretching	CH3 Asymmetric stretch / sp3 hybridized C–H bond stretching	CH3 Symmetric stretch		CH2 Asymmetric stretch		N-CH3 Symmetric stretch			CH2 bond bending																	C–N+ symmetric stretching
	Asymmetric NH2 strech	symmetric NH2 stretch									C=O Stretch for amide	1˚ amide N–H scissoring band			C–N bond stretching																	N–H bond out-of-plane bending band

## Sheet: 6
N,N
	3331		2977		2884		2742	2663	2624	2491	1480	1432		1404	1381		1267	1242		1177	1160	1131		1074		1024	1011			901	867		823	805	761		578		524		466
Gly
		3290		2936		2880							1417			1326			1210				1109		1030			993	921			855				672		552		482
DES 6
		3307		2936		2880							1462	1398					1228				1109		1030				921			855	819	798		672		553		482
	strong hydrogen-bonded O–H bond stretching		sp3 hybridized C–H bond stretching								CH2 bond bending			C-H																							C–N+ symmetric stretching
		O-H stretch		sp3 hybridized C–H bond stretching		sp3 hybridized C–H bond stretching							CH2 bond bending			O-H In-plane bend / C–O–H bond bending	C–O–H bond bending	C–O–H bond bending	C–O–H bond bending				C–O bond stretching in 1° alcohol		C-C-O Asymmetric stretch							C-C-O Symmetric stretch						O-H Out-of-plane bend

## Sheet: 7
N,N
	3331		2977		2884		2742	2663	2624	2491	1480		1432		1404	1381			1267		1242		1177	1160	1131		1074		1024	1011			901		867		823	805	761		578		524		466
EG
		3290		2936		2880						1455		1417			1366	1326		1254		1205				1083		1032						882		861				612		515
DES 7
		3290		2936		2880		2663		2491		1460			1397											1083		1032						882		861	820	800		580	580	515
	3340 strong hydrogen-bonded O–H bond stretching		sp3 hybridized C–H bond stretching				2250-2700 N-H+				CH2 bond bending				C-H																										C–N+ symmetric stretching
		O-H stretch		sp3 hybridized C–H bond stretching vibration		sp3 hybridized C–H bond stretching vibration						CH2 bond bending						O-H In-plane bend / C–O–H bond bending	C–O–H bond bending	C–O–H bond bending	C–O–H bond bending	C–O–H bond bending				C–O bond stretching in 1° alcohol		C-C-O Asymmetric stretch						C-C-O Symmetric stretch						O-H Out-of-plane bend

## Sheet: 8
N,N
		3331		2977		2884		2742	2663	2624	2491	1480		1432		1404	1381			1267	1242		1177	1160	1131		1074		1024	1011		901		867		823		805	761		578		524		466
DEG
	3341				2936		2874						1455					1352	1326			1231				1125		1051			922		892				811			615		529
DES 8
	3321				2936		2874						1455			1397		1352				1231				1125		1051			922		892				811				577	577
		strong hydrogen-bonded O–H bond stretching		sp3 hybridized C–H bond stretching								CH2 bond bending				C-H																									C–N+ symmetric stretching
	O-H stretch				sp3 hybridized C–H bond stretching vibration		sp3 hybridized C–H bond stretching vibration						CH2 bond bending					C–O–H bond bending	O-H In-plane bend / C–O–H bond bending	C–O–H bond bending	C–O–H bond bending	C–O–H bond bending				C–O bond stretching in 1° alcohol		C-C-O Asymmetric stretch					C-C-O Symmetric stretch							O-H Out-of-plane bend

## Sheet: 9
N,N
		3331	2977	2884		2742	2663	2624	2491	1480		1432	1404	1381				1267		1242	1177	1160	1131		1074		1024	1011		901		867		823		805	761	578			524	466
TEG
	3392				2868						1454				1350	1325	1290		1246					1116		1058			933		885		829						574	531
DES 9
	3331	3331			2868				2491		1454		1404		1350									1116		1058			933		885		829						563
		strong hydrogen-bonded O–H bond stretching	sp3 hybridized C–H bond stretching			2250-2700 N-H+				CH2 bond bending			C-H																									C–N+ symmetric stretching
	O-H stretch				sp3 hybridized C–H bond stretching						CH2 bond bending					O-H In-plane bend / C–O–H bond bending	C–O–H bond bending	C–O–H bond bending	C–O–H bond bending					C–O bond stretching in 1° alcohol		C-C-O Asymmetric stretch					C-C-O Symmetric stretch								O-H Out-of-plane bend

## Sheet: 10
C19
	3473	3416		3053		2974		2916		2876	2796	1632	1588	1486	1438		1406	1340	1326		1192	1159	1115		1073	1030	997		927		912		853	792	760	746	717		685	615		501	487
Gly
			3290				2936		2880							1417			1326	1210				1109		1030		993		921		855						672			552			482
DES 10
			3297		3029		2936		2880					1480		1417				1210			1109	1109	1082	1039	952			921		864									552
					=C-H and ring C=C stretching									=C-H and ring C=C stretching									Phenyl-P stretch		Phenyl-P stretch		Phenyl-P stretch
			O-H stretch				sp3 hybridized C–H bond stretching		sp3 hybridized C–H bond stretching							CH2 bond bending			O-H In-plane bend / C–O–H bond bending	C–O–H bond bending				C–O bond stretching in 1° alcohol		C-C-O Asymmetric stretch						C-C-O Symmetric stretch									O-H Out-of-plane bend

[truncated: 8 more sheets: 11, 12, 13, 14, 15, 16, 17, 18]
