# Supplementary material for: Functionalization of graphene using deep eutectic solvents
Source: Nanoscale Res Lett. 2015 Aug 12;10:324. doi: 10.1186/s11671-015-1004-2 (PMC4531886; doi:10.1186/s11671-015-1004-2)
Supplement: Additional file 4: Table S20. — Comparison between FTIR spectra of all graphene samples showing the appearance/disappearance of peaks after each treatment. [file 11671_2015_1004_MOESM4_ESM.xlsx]

## Sheet: Graphene
Graphene
Wavenumbers	3786	3491	3356	3328	3198	2957	2917	2850	2660	2351	2325	2290	2260	2243	2228	2204	2190	2166	2108	2076	2038	1994	1980	1964	1956	1930	1655	1615	1606	1466	1441	1423	1356	1341	1320	1253	1162	1106	1084	1035	872	950	782	684	675	655	615	523	500
Pristine
Oxidised
Functionalized
1
2
3
4
5 (very clear)
6 (clear)
7 (not clear)
8 (not clear)
9
10
11
12
13
14
15
16
17
18 (not clear)
[truncated: 5 more columns]
